# Supplementary material for: A functionally integrated cross-tissue alternative splicing program during short-term calorie restriction
Source: Life Metab. 2026 Feb 12;5(2):loaf046. doi: 10.1093/lifemeta/loaf046 (PMC13110116; doi:10.1093/lifemeta/loaf046)
Supplement: loaf046_Supplementary_Data [file loaf046_supplementary_data.zip]

Archive with 1 entries (1 files):
- Phillips_Supplementary_Figures - tu.docx
